# Supplementary material for: Prosthesis usability experience is associated with extent of upper limb prosthesis adoption: A Structural Equation Modeling (SEM) analysis
Source: PLoS One. 2024 Jun 25;19(6):e0299155. doi: 10.1371/journal.pone.0299155 (PMC11198835; doi:10.1371/journal.pone.0299155)
Supplement: S1 Data — (ZIP) [file pone.0299155.s011.zip]

Archive with 5 entries (5 files):
- Codebook for Structural Equation Modeling.xlsx
- Data Collection Instrument.docx
- List of Code and Metadata files .docx
- Mplus Syntax and Output of Structural Equation Model.rtf
- Prosthesis usability experience_Study Protocol.doc
