# Supplementary material for: Prosthesis usability experience is associated with extent of upper limb prosthesis adoption: A Structural Equation Modeling (SEM) analysis
Source: PLoS One. 2024 Jun 25;19(6):e0299155. doi: 10.1371/journal.pone.0299155 (PMC11198835; doi:10.1371/journal.pone.0299155)
Supplement: S1 Data — (ZIP) [file pone.0299155.s011.zip › Codebook for Structural Equation Modeling.xlsx]

## Sheet: Codebook
Variable Name	Variable__Label	Value	Value description	N	Percent/Mean	Cum N/Standard Deviation
hours_use		1	Less than 2 hours a day	53	13.18	53
		2	2 to less than 4 hours a day	44	10.95	97
		3	4 to less than 8 hours a day	66	16.42	163
		4	8 to less than 12 hours a day	100	24.88	263
		5	12 hours or more a day	139	34.58	402
days_use	Recode: High score means more frequenctly use Prosthesis	1	Daily	0	0	0
		2	2 to 3 times per week	0	0	0
		3	Once a week	3	0.75	3
		4	A few times a month	10	2.49	13
		5	Once a month	15	3.73	28
		6	Once every few months	75	18.66	103
		7	1 to 2 times per year	299	74.38	402
age		Continuous	Range: 18~95	402	61.71	14.42
male		1	Male	323	80.35	323
		0	Female	79	19.65	402
black		1	Race: Black	32	7.96	32
		0	Race: Non black	370	92.04	402
race_uk		1	Race: Unknown	17	4.23	17
		0	Race: Known	385	95.77	402
race_gt1		1	Race: More than 1 Race	14	3.48	14
		0	Race: 1 race	388	96.52	402
SH		1	Amputation Level/Laterality: SH	24	5.97	24
		0	Amputation Level/Laterality: All others	378	94.03	402
TH		1	Amputation Level/Laterality: TH	80	19.9	80
		0	Amputation Level/Laterality: All others	322	80.1	402
bilateral		1	Amputation Level/Laterality: Bilateral	32	7.95	32
		0	Amputation Level/Laterality: All others	372	92.04	402
single_dof		1	Prosthesis Type: Myo: Single	80	14.93	80
		0	Prosthesis Type: All others	342	85.07	402
multi_dof		1	Prosthesis Type: Myo: Multi	45	11.19	45
		0	Prosthesis Type: All others	357	88.81	402
cosmetic		1	Prosthesis Type: Myo: Cosmetic	23	5.72	23
		0	Prosthesis Type: All others	379	94.28	402
appearance	Appearance Acceptability	Continuous	Range: -4.45~4.37	402	2.19	2.22
trust	Prosthesis Truse	Continuous	Range: -5.83~4.69	402	-0.1	2.03
desirability	Prosthesis Desirability	Continuous	Range: -5.13~5.73	402	0.86	1.54
comfort	Prosthesis Comfort	Continuous	Range: -6.21~6.65	402	0.96	2.46
ease_use	Prosthesis Ease of use	Continuous	Range: -3.95~4.21	402	1.35	1.64
onehand	UEFS-P One-handed Tasks use	Continuous	Range: -4.20~4.29	402	-1.68	1.87
twohand	UEFS-P Two-handed Tasks use	Continuous	Range: -5.89~4.70	402	-2	1.75
